# Supplementary material for: The Cerato-Platanin EPL2 from Trichoderma reesei Is Not Directly Involved in Cellulase Formation but in Cell Wall Remodeling
Source: Microorganisms. 2023 Jul 31;11(8):1965. doi: 10.3390/microorganisms11081965 (PMC10459490; doi:10.3390/microorganisms11081965)
Supplement: Supplementary file 1 [file microorganisms-11-01965-s001.zip]

Archive with 1 entries (1 files):
- microorganisms-2418105-supplementary.pdf
